# Supplementary material for: A mechanistic theory for aquatic food chain length
Source: Nat Commun. 2017 Dec 11;8:2028. doi: 10.1038/s41467-017-02157-0 (PMC5725575; doi:10.1038/s41467-017-02157-0)
Supplement: Supplementary file 4 — Supplementary Data 1 [file 41467_2017_2157_MOESM4_ESM.xlsx]

## Sheet: Sheet1
Supplementary Data 1. Data for lake ecosystems. Original list of lakes and maximum trophic position is from Vander Zanden & Fetzer 2007 (Reference 22).
Ecosystem	Maximum trophic position	Top predator identity	Source of maximum trophic position estimate	Ecosystem volume (km^3)	Ecosystem maximum depth (m)	Source of volume or depth estimate	Total Phosphorus (ug/L)	Source of Total Phosphorus estimate	Fish species richness	Source of fish species richness estimate
Toolik Lake	2.94	Lake Trout	1	0.0106		23	6	34	5	54
Peter Lake	4.1	Lake Trout	2		23.5	2	3	2
Lake18	3.75	Northern Pike	3		5.2	3	22	3
Travaillant Lake	4.65	Lake Trout	3		35	3	10	3
Bow Lake	3.47	Mountain Whitefish	4	0.064		4	4.6	4
Kusawa Lake	4.52	Lake Trout	5	7.72		24	3.6	24	10	24
Fox Lake	4.13	Burbot	5	0.45		24	7.4	24	7	24
Laberge Lake	5	Lake Trout	5	11.1		24	5.1	24	12	24
Lake Winnipeg South Basin	3.41	Sauger	6	27		25	117	35	57	55
LLB20	3.99	Northern Pike	7		5.8	7	47	7	2	7
SPH200	3.79	Northern Pike	7		9.5	7	40	7	2	7
Armstrong Lake	4.89	Northern Pike	8		4.5	8	43	8	5	8
Lake Suwa	3.11	Wakasagi	9		6.8	9	110	36	25	54
MacDonald Lake (prior to bass introduction)	3.55	Lake Trout	10		40	26	4.8	37	11	11
Happy Isle Lake	4	Smallmouth Bass	11		39.6	27	4.71	38	6	11
Source Lake	3.72	Lake Trout	11		42.2	27	5	39	11	11
Victoria Lake	4.22	Burbot	11		45	26	6.59	38	13	11
Clear Lake	4.07	Rock Bass	11		43	26	4.3	40	11	11
Opeongo Lake	4.15	Lake Trout	11		50	26	8	41	19	11
Rosseau Lake	4.46	Lake Trout	11		90	26	5.375	42	27	11
Twelve Mile Lake	4.31	Lake Trout	11		24	26	6.67	43
Smoke Lake	4.37	Lake Trout	11		55	26	5	44	18	11
Lac Memphremagog	4.55	Lake Trout	11		117	26	10	45	25	11
Temagami Lake	4.6	Lake Trout	11		61	26	2	46	26	11
Muskoka Lake	4.64	Lake Trout	11		67	26	7.07	47	24	11
Louisa Lake	4.86	Lake Trout	11		61	26	3.4	40	13	11
Bear Lake	3.89	Largemouth Bass	12		10.8	28	28.2	28
Black Lake	3.96	Walleye	12		5	28	64.9	28
Bull Lake	3.62	Largemouth Bass	12		24.1	28	10.2	28
Cayuga Lake	4.55	Lake Trout	12		132.6	28	16.9	28
Lake Champlain	4.85	Lake Trout	12		122	28	12.1	28	81	56
Chautauqua Lake	3.97	Largemouth Bass	12		23	28	12.2	28	46	57
Clear Lake	3.92	Largemouth Bass	12		13.4	28	6.6	28
Cross Lake	4.08	Largemouth Bass	12		19.8	28	25.4	28
Cuba Lake	3.35	Largemouth Bass	12		6.1	28	15.1	28
Lake Erie	4.39	Lake Trout	12	484		29	5.5	28	107	58
Honeoye Lake	4.26	Largemouth Bass	12		9.2	28	36.6	28
Hyde Lake	3.98	Northern Pike	12		5.5	28	12.2	28
Lake Kegonsa	4.04	Largemouth Bass	12		10.2	28	89	28
Keuka Lake	4.34	Lake Trout	12		55.8	28	2.6	28
Neatahwanta Lake	3.79	Largemouth Bass	12		3.7	28	230	28
Lake Ontario	5.02	Lake Trout	12	1640		29	9	28	106	58
Owasco Lake	4.14	Lake Trout	12		54	28	6.6	28
Raquette Lake	4.05	Lake Trout	12		29.2	28	5.7	28
Round Pond	3.73	Largemouth Bass	12		9.5	28	18.5	28
Silver Lake	3.97	Largemouth Bass	12		11.3	28	23.5	28
Spencer Lake	3.77	Largemouth Bass	12		12.5	28	7.5	28
Upton Lake	3.49	Largemouth Bass	12		18	28	9.4	28
Oneida Lake	4.25	Walleye	12		16.8	28	26.8	28	75	59
Lake Michigan	4.1	Burbot	13	4918		29	5.5	48	116	58
Stradsett Hall Lake	3.66	Northern Pike	14		1.84	14	166	14
Gunthorpe Hall Lake	3.66	Northern Pike	14		2.45	14	65	14
Bayfield Hall Lake	3.92	Northern Pike	14		1.32	14	241	14
Bluestone Plantation Lake	2.97	Common Rudd	14		1.64	14	41	14
Lake Roosevelt	3.88	Burbot	15	11.6		30	6	49	20	49
Lake Kasumigaura	4.43	Goby	16	0.84		31	50	31	104	54
Ryans 1 Billabong Lake	2.97	Gambusia	17		2	17	350	50
Lake Apopka	3.97	Garpike	18		1.7	18	210	51	26	60
Lake Coquiero	2.88	Characin	19	2.58		32	237	32	95	19
Lake Donghu	3.03	Bighead Carp	20		4.5	20	402	52	38	61
Lake 373	3.64	Lake Trout	21		21.5	21	4.96	53
Lake Mendota	3.94	Northern Pike	22	0.505		33	32	33	36	54
Lake Monona	4.1	Largemouth Bass	22	0.11		33	34	33	27	54
Supplementary References
1. Fry, B. Stable isotope diagrams of fresh-water food webs. Ecology. 72, 2293–2297 (1991).
2. Kidd, K.A. et al. Bioaccumulation of organochlorines through a remote freshwater food web in the Canadian Arctic. Environ. Pollut. 102, 91–103 (1998).
3. Hesslein, R.H., Capel, M.J., Fox, D.E. & Hallard, D.E. Stable isotopes of sulfur, carbon, and nitrogen as indicators of trophic level and fish migration in the lower Mackenzie River basin, Canada. Can. J. Fish. Aquat. Sci. 48, 2258–2265 (1991).
4. Campbell, L.M., Schindler, D.W., Muir, D.C.G., Donald, D.B. & Kidd, K.A. Organochlorine transfer in the food web of subalpine Bow Lake, Banff National Park. Can. J. Fish. Aquat. Sci. 57, 1258–1269 (2000).
5. Kidd, K.A., Schindler, D.W., Hesslein, R.H. & Muir, D.C.G. Effects of trophic position and lipid on organochlorine concentrations in fishes from subarctic lakes in Yukon Territory. Can. J. Fish. Aquat. Sci. 55, 869–881 (1998).
6. Stewart, A.R. et al. Assessing trends in organochlorine concentrations in Lake Winnipeg fish following the 1997 Red River flood. J. Great Lakes Res. 29, 332–354 (2003).
7. Beaudoin, C.P., Tonn, W.M., Prepas, E.E. & Wassenaar, L.I. Individual specialization and trophic adaptability of northern pike (Esox lucius): an isotope and dietary analysis. Oecol. 120, 386–396 (1999).
8. Paszkowski, C.A., Gingras, B.A., Wilcox, K., Klatt, P.H. & Tonn, W.M. Trophic relations of the red-necked grebe on lakes in the Western Boreal Forest: a stable-isotope analysis. Condor. 106, 638–651 (2004).
9. Yoshioka, T., Wada. E. & Hayashi, H. A stable-isotope study on seasonal food-web dynamics in a eutrophic lake. Ecology. 75, 835–846 (1994).
10. Vander Zanden, M.J., Casselman, J.M. & Rasmussen, J.B. Stable isotope evidence for the food web consequences of species invasions in lakes. Nature. 401, 464-467 (1999). Used trophic position estimate for 1980s.
11. Vander Zanden, M.J., Shutr, B.J., Lester, N. & Rasmussen, J.B. Patterns of food chain length in lakes: a stable isotope study. Am. Nat. 15, 406–416 (1999).
12. Post, D.M. Food chain length and food web links: testing and expanding food chain theory. PhD thesis. Cornell University, Ithaca, NY, USA (2000).
13. Stapleton, H.M. et al. Accumulation of atmospheric and sedimentary PCBs and toxaphene in a Lake Michigan food web. Environ. Sci. Technol. 35, 3287–3293 (2001).
14. Jones, J.I. & Waldron, S. Combined stable isotope and gut contents analysis of food webs in plant-dominated, shallow lakes. Freshwater Biol. 48, 1396–1407 (2003).
15. Black, A.R., Barlow, G.W. & Scholz, A.T. Carbon and nitrogen stable isotope assessment of the Lake Roosevelt aquatic food web. Northwest Sci. 77, 1–11 (2003).
16. Toda, H. & Wada, E. Use of N-15 N-14 rations to evaluate the food source of the mysid, Neomysis intermedia Czerniawsky, in a eutrophic lake in Japan. Hydrobiologia. 194, 85–90 (1990).
17. Bunn, S.E. & Boon, P.I. What sources of organic-carbon drive food webs in billabongs – a study based on stable-isotope analysis. Oecol. 96, 85–94 (1993).
18. Gu, B., Schelske, C.L. & Hoyer, M.V. Stable isotopes of carbon and nitrogen as indicators of diet and trophic structure of the fish community in a shallow hypereutrophic lake. J. Fish Biol. 49, 1233–1243 (1996). Depth estimate is mean depth. Ecosystem volume was subsequently calculated as Lake Area x Mean Depth.
19. Wantzen, K.M., Machado, F.A., Voss, M., Boriss, H. & Junk, W.J. Seasonal isotopic shifts in fish of the Pantanal wetland, Brazil. Aquat. Sci. 64, 239–251 (2002). Authors state that fish species richness is "over 90 fish species"; we assume a value of 95.
20. Xu, J. & Xie, P. Studies on the food web structure of Lake Donghu using stable carbon and nitrogen isotope ratios. J. Freshwater Ecol. 19, 645–650 (2004).
21. Hecky, R.E. & Hesslein, R.H. Contributions of benthic algae to lake food webs as revealed by stable isotope analysis. J. N. Am. Benthol. Soc. 14, 631–653 (1995).
22. Vander Zanden, M.J. & Fetzer, W.W. Global patterns of aquatic food chain length. Oikos. 116, 1378-1388 (2007).
23. Marine Biological Laboratory, Woods Hole, MA, USA. Arctic Long Term Ecological Research Site, ecosystems.mbl.edu/ARC/lakes/lakedescriptions/toolik, accessed February 2014.
24. Kidd, K.A. Use of stable nitrogen isotope ratios to characterize food web structure and organochlorine accumulation in subarctic lakes in Yukon territory. PhD Thesis. University of Alberta, Edmonton, AB, Canada (1996).
25. Brunskill, G.J., Elliott, S.E.M. & Campbell, P. Morphometry, hydrology, and watershed data pertinent to the limnology of Lake Winnipeg. Department of Fisheries and Oceans, Winnipeg, Manitoba. Can. MS Rpt. Fish. Aquat. Sci. 1556, v + 32p. (1980).
26. Vander Zanden, M.J. & Rasmussen, J.B. Primary consumer δ13C and δ15N and the trophic position of aquatic consumers. Ecology. 80, 1395-1404 (1999).
27. Betteridge, G. & Monroe, B. 2015. Lake Depth Maps of Algonquin Provincial Park. The Friends of Algonquin Park, Whitney, ON, Canada.
28. Post, D.M. Using stable isotopes to estimate trophic position: models, methods, and assumptions. Ecology. 83, 703-718 (2002).
29. US Environmental Protection Agency, Great Lakes National Program Office, Chicago, IL, USA. US Envrionmental Protection Agency Physical features of the Great Lakes, epa.gov/greatlakes/physical-features-great-lakes, 2015.
30. Nigro, A.A., Terrell, T.T. & Beckman, L.G. Assessment of the limnology and fisheries of Lake F. D. Roosevelt. Annual Report 1981. Prepared by U. S. Fish and Wildlife Service, Seattle National Fisheries Research Center, Grand Coulee Substation for U. S. Bureau of Reclamation. 97pp. (1981).
31. International Lake Environment Committee Organization, Shiga, Japan. World Lake Database: Lake Kasumigaura, wldb.ilec.or.jp, accessed February 2014. Total Phosphorus estimate is for July 1986
32. Fantin-Cruz, I., Loverde-Oliveira, S.M., Bonecker, C.C., Girad, P. & da Motta-Marque, D. Relationship between the structure of zooplankton community and the water level in a floodplain lake from the Pantanal, Mato Grosso State, Brazil. Maringá. 33, 271-279 (2011). doi: 10.4025/actascibiolsci.v33i3.6975 Volume estimate is mean of volume at maximum and minimum flooding.
33. Lathrop, R.C. & Carpenter, S.R. Water quality implications from three decades of phosphorus loads and trophic dynamics in the Yahara chain of lakes. Inland Waters. 4, 1-14 (2013).
34. Whalen, S.C. & Cornwell, J.C. Nitrogen, phosphorus and organic carbon cycling in an arctic lake. Can. J. Fish. Aquat. Sci. 42, 797-808 (1985).
35. Stewart, A.R. et al. Influence of the 1997 Red River flood on contaminant transport and fate in southern Lake Winnipeg. International Red River Basin Task Force, Winnipeg, MB, Canada. 190 pp (2000).
36. Okino, T. Lake Suwa - eutrophication and its partial recent recovery. GeoJournal. 14, 373-375 (1987).
37. Dorset Environmental Science Center, Dorset, ON, Canada. Dorset Environmental Science Center Lake Partner Program, desc.ca/programs/lpp, 2016. Estimate is mean of 2002 & 2004 estimates.
38. Total phosphorus was calculated from secchi depth (from reference 10) using equations in (Carlson, R.E. A trophic state index for lakes. Limnol. Oceanogr. 22, 361-369 (1977): log Secchi Depth = 2.04 - 0.68 log Chl a) and (Dillon, P.J., & Rigler, F.H. The phosphorus-chlorophyll relationship in lakes. Limnol. Oceanogr. 19, 767-773 (1974): log Chl a = 1.449 log TP - 1.136)
39. Dorset Environmental Science Center, Dorset, ON, Canada. Dorset Environmental Science Center Lake Partner Program, desc.ca/programs/lpp, 2016. Estimate is for 2001.
40. Dillon, P.J., Clark, B.J., Molot, L.A. & Evans, H.E. Predicting the location of optimal habitat boundaries for lake trout (Salvelinus namaycush) in Canadian Shield lakes. Can. J. Fish. Aquat. Sci. 60, 959-970 (2003).
41. St. Jacques, J.-M., Douglas, M.S.V., Price, N., Drakulic, N. & Gubala, C.P. The effect of fish introductions on the diatom and cladoceran communities of Lake Opeongo, Ontario, Canada. Hydrobiologia. 549, 99-113 (2005).
42. Dorset Environmental Science Center, Dorset, ON, Canada. Dorset Environmental Science Center Lake Partner Program, desc.ca/programs/lpp, 2016. Estimate is mean of 1995 & 1996 data.
43. Dorset Environmental Science Center, Dorset, ON, Canada. Dorset Environmental Science Center Lake Partner Program, desc.ca/programs/lpp, 2016. Estimate is mean of 1994 - 1997 data.
44. Dorset Environmental Science Center, Dorset, ON, Canada. Dorset Environmental Science Center Lake Partner Program, desc.ca/programs/lpp, 2016. Estimate is for 2001.
45. Simoneau, M. Lake Memphremagog water quality, 1996-2002. Québec Ministère de l'Environnement, Direction du suivi de l'état de l'environnement, envirodoq n° ENV/2004/0265/A, report n° QE/149/A, 17 p. (2004) Estimate is for lake center.
46. Dorset Environmental Science Center, Dorset, ON, Canada. Dorset Environmental Science Center Lake Partner Program, desc.ca/programs/lpp, 2016. Estimate is for 1999.
47. Dorset Environmental Science Center, Dorset, ON, Canada. Dorset Environmental Science Center Lake Partner Program, desc.ca/programs/lpp, 2016. Estimate is mean of 1995 -1997 data.
48. Warren, G.J. & Horvatin, P.J. Great Lakes monitoring results - comparison of probability based and deterministic sampling grids. Environ. Monit. Assess. 81, 63-71 (2003).
49. McLellan, H., Lee, C., Scofield, B. & Pavlik, D. Lake Roosevelt fisheries evaluation program: limnological and fisheries monitoring, 1999 annual report. Project No. 199404300, BPA Report DOE/BP-32148-8. 226 p. US Department of Energy, Bonneville Power Administration, Portland, OR, USA. (2003).
50. Boon, P.I. & Sorrell, B.K. Biogeochemistry of billabong sediments. I. The effect of macrophytes. Freshwater Biol. 26, 209-226 (1991). Estimate is mean of minimum and maximum reported values (100 - 600 ug/L).
51. Hoge, V.R. et al. Surface Water Improvement and Management (SWIM) plan for Lake Apopka, Florida. St. Johns River Water Management District, Palatka, FL, USA. xxvi + 618 p. (2003) Estimate is mean of 1994 & 1995 estimates (Hoge et al. Fig. 9)
52. Yufeng, Y., Xiangfei, H. & Jiankang, L. Long-term changes in crustacean zooplankton and water quality in a shallow, eutrophic Chinese lake densely stocked with fish. Hydrobiologia. 391, 195-203 (1999).
53. Turner, M.A. et al. Roles of nutrients in controlling growth of epilithion in oligotrophic lakes of low alkalinity. Can. J. Fish. Aquat. Sci. 51, 2784-2793 (1994).
54. Dodson, S.I., Arnott, S.E. & Cottingham, K.L. The relationship in lake communities between primary productivity and species richness. Ecology. 81, 2662-2679 (2000).
55. Franzin, W.G., Stewart, K.W., Hanke, G.F. & Heuring, L. The fish and fisheries of Lake Winnipeg: the first 100 years. Can. Tech. Rep. Fish. Aquat. Sci. 2398, v + 53p. (2003)
56. Lake Champlain Basin Program, Grand Isle, VT, USA. Lake Champlain Basin Atlas Version 3.0, atlas.lcbp.org, 2004.
57. Pegg, M.A., Irons, K.S., O’Hara, T.M. & McClelland, M.A. Lake Chautauqua habitat rehabilitation and enhancement project fisheries response. Contract report submitted to the U.S. Army Corps of Engineers, Rock Island, Illinois, by the U.S. Geological Survey, Upper Midwest Environmental Sciences Center, La Crosse, WI, USA, August 2005. 27 pp. (2005)
58. Cudmore-Vokey, B. & Crossman, E.J. Checklists of the Fish Fauna of the Laurentian Great Lakes and Their Connecting Channels. Can. MS Rpt. Fish. Aquat. Sci. 2550, v + 39p. (2000)
59. Anonymous. Oneida Lake: Limnology and Ecology. In Oneida Lake State of the Lake and Watershed Report. Centreal New York Regional Planning and Development Board, Syracuse, NY, USA. xvi + 464 p. (2003). Available from cnyrpdb.org/oneidalake
60. Johnson, W.E. & Crumpton, J.E. Lake Apopka fish population assessment. Final report for contract 97W121 for SJRWMD. Florida Game and Fresh Water Fish Commission, Eustis, FL, USA. 39 p. (1998)
61. Fang, J. et al. Biodiversity changes in the lakes of the Central Yangtze. Front. Ecol. Environ. 4, 369-377 (2006).
