# Supplementary material for: A mechanistic theory for aquatic food chain length
Source: Nat Commun. 2017 Dec 11;8:2028. doi: 10.1038/s41467-017-02157-0 (PMC5725575; doi:10.1038/s41467-017-02157-0)
Supplement: Supplementary file 5 — Supplementary Data 2 [file 41467_2017_2157_MOESM5_ESM.xlsx]

## Sheet: Sheet1
Supplementary Data 2. Marine bounded ecosystems used in this study (from dataset compiled by Ward et al. 2015, ref. 13).
System	Source	Proportion of perimeter which is open	Food Chain Length	Primary Production (tWW / km^2 / yr)	Ecosystem Volume (km^3)	Producer Biomass (tWW / km^2)	Primary Consumer Biomass (tWW / km^2)	Predator Biomass (tWW / km^2)	For Fish 35-40cm, Weighted Proportion of Diet from Basal Resources
Chesapeake Mesohaline	1	0.029	3.99	4615	36.3	48.6	57.16	57.589
New Caledonia Atoll	2	0.198	4.2	2651	9.156	48.4	26.2	4.37	0.1
Adriatic Sea	3	0.088	4.55	1150	4767.84	16.66	100.3	12.904	0
Micronesia	4	0.169	3.85	9082	0.137297	3196.46	287.46	90.36
Terminos Lagoon	5	0.027		19965	8.75	1850.18	106.99		0.396
Laguna Rocha	6	0.0007	3.93	299	0.0433	10.82	22.0587	1.2187	0
Sørfjord	7	0.005	4.45	1703	2.532		354.856	24.0681
Baltic Sea	8	0.173	4.58	1530	41280	10.7	48.88	16.502
Celestun Lagoon	9	0.006		1618	0.042	160.67	56.87		0.07
Ebrié Lagoon	10, 11	0.0007	3.9	2630	4.868	28.84	27.48	12.356	0.014
Golfo Dulce	12	0.068	4.18	375	69.338	3.75	3.888	2.093	0
1. Baird, D. & Ulanowicz, R.E. The seasonal dynamics of the Chesapeake Bay ecosystem. Ecol. Monogr. 59, 329-364 (1989).
2. Bozec, Y., Gascuel, D. & Kulbicki, M. Trophic model of lagoonal communities in a large open atoll (Uvea, Loyalty islands, New Caledonia). Aquat. Living Resour. 17, 151-162 (2004).
3. Coll, M., Santojanni, A., Palomera, I., Tudela, S. & Arneri, E. An ecological model of the northern and central Adriatic Sea: analysis of ecosystem structure and fishing impacts. J. Mar. Syst. 67, 119-154 (2007).
4. Dalsgaard, A.J. Modeling the trophic transfer of beta radioactivity in the marine food web of Enewetak Atoll, Micronesia. MSc Thesis. University of British Columbia, Vancouver, BC, Canada (1999).
5. Manickchand-Heileman, S., Arreguin-Sanchez, F., Lara-Dominguez, A. & Soto, L.A. Energy flow and network analysis of Terminos Lagoon, SW Gulf of Mexico. J. Fish. Biol. 53(Suppl. A), 179-197 (1998).
6. Milessi, A.C. et al. Trophic mass-balance model of a subtropical coastal lagoon, including a comparison with a stable isotope analysis of the food-web. Ecol. Model. 221, 2859-2869 (2010).
7. Pedersen, T., Nilsen, M., Nilssen, E.M., Berg, E. & Reigstad, M. Trophic model of a lightly exploited cod-dominated ecosystem. Ecol. Model. 214, 95-111 (2008).
8. Tomczak, M.T., Niiranen, S., Hjerne, O. & Blenckner, T. Ecosystem flow dynamics in the Baltic Proper – using a multi-trophic dataset as a basis for food-web modelling. Ecol. Model. 230, 123-147 (2012).
9. Vega-Cendejas, M.E. & Arreguin-Sanchez, F. Energy fluxes in a mangrove ecosystem from a coastal lagoon in Yucatan Peninsula, Mexico. Ecol. Model. 137, 119-133 (2001).
10. Villanueva, M.C.S. Biodiversité et relations trophiques dans quelques milieux estuariens et lagunaires de l’Afrique de l’ouest: adaptations aux pressions environnementales. PhD Thesis. l’Institut National Polytechnique de Toulouse, France (2004).
11. Villanueva, M.C. et al. Comparative analysis of trophic structure and interactions of two tropical lagoons. Ecol. Model. 197, 461-477 (2006).
12. Wolff, M., Hartmann, H.J. & Koch, V. A pilot trophic model for Golfo Dulce, a fjord-like tropical embayment, Costa Rica. Rev. Biol. Trop. 44(Suppl. 3), 215-231 (1996).
13. Ward, C.L., McCann, K.S. & Rooney, N. HSS revisited: multi-channel processes mediation trophic control across a productivity gradient. Ecol. Lett. 18, 1190-1197 (2015).
